# Supplementary material for: A study of evaluating specific tissue oxygen saturation values of gastrointestinal tumors by removing adherent substances in oxygen saturation imaging
Source: PLoS One. 2021 Jan 7;16(1):e0243165. doi: 10.1371/journal.pone.0243165 (PMC7790263; doi:10.1371/journal.pone.0243165)
Supplement: S1 File — (XLS) [file pone.0243165.s001.xls]

## Sheet: 判別式
																				x	y
								StO2									ln(B445/G)	X	point 1	0.7	3.65686			0	0.166916
								51.3395								mean	-0.217093	0.973872	point 2	2.25	-4.02495			2.5	-1.14408
								19.8127								std	0.197769	0.603845	a	-4.95601				-0.524399
															Red	max	0.157186	2.61002	b	7.12607				0.166916				Dataset for validation
															Red	min	-0.841993	0.387812		P	N			P	N				P	N			P	N
															White	max	0.171638	1.07944	Tumor	7	76	83	Tumor	63	16	79		Tumor	2	23	25	Tumor	23	2	25
															White	min	-0.577133	0.119327	Noise	56	12	68	Noise	28	61	89		Noise	24	0	24	Noise	0	25	25
																			Accuracy	0.874172			Accuracy	0.738095				Accuracy	0.959184			Accuracy	0.96
																				discriminating algorithm for blood vs. reddish tumor				discriminating algorithm for white coating vs. whitish tumor
No	random number	candidate cases for cross validation	clickNo	Proc	x	y	areaSize	StO2	X	Y	R3norm	G3norm	B3norm	R4norm	G4norm	B4norm	ln(B445/G)	ln(R/G)
27	1	A	6	Blood	251	214	5	58.056	1.828	0.273	129.4	20.6	18.2	116.1	18.8	14.6	-0.252835	1.8206		1
25	2	A	2	Blood	152	406	5	95.083	1.998	-0.011	468.6	55.7	35.2	408.3	50.4	30.7	-0.495729	2.09201		1
12	3	A	9	Blood	189	367	5	34.222	1.978	0.432	260.9	39.1	33.3	231.3	30.8	19.9	-0.436795	2.0162		1
18	4	A	0	Blood	248	462	5	30.694	1.85	0.455	821.8	136.8	135.8	724.4	114.3	88.5	-0.255824	1.84652		1
21	5	A	3	Blood	581	363	5	88.639	1.999	0.067	625.2	64.7	40.5	559.1	54.3	34.2	-0.462299	2.3318		1
44	6	A	2	Blood	105	294	5	43.611	1.953	0.372	182.1	25.6	21.8	163.4	22.6	14.6	-0.436928	1.97825		1
24	7	A	1	Blood	230	351	5	86.639	1.97	0.08	493.4	64.4	43.6	435.1	59.3	32.8	-0.592181	1.99297		1
36	8	A	6	Blood	226	381	5	69.556	1.898	0.201	378.6	57.6	46.8	340.4	51	40.9	-0.220696	1.8983		1
68	9	A	1	Blood	225	38	5	69.778	1.988	0.17	100	11.3	8.3	89.2	10	6.7	-0.400478	2.1883		1
47	10	A	5	Blood	45	366	5	15.833	1.584	0.564	162.2	33.9	35.2	143.1	29.4	19.3	-0.42089	1.58255		1
56	11	A	1	Blood	315	344	5	22.222	1.008	0.557	220.6	80.2	84.5	209.3	77.3	48.3	-0.470262	0.996075		0
35	12	A	5	Blood	219	341	5	67.944	1.748	0.208	361.2	61	52.9	319.2	55.7	46.2	-0.187	1.74584		1
41	13	A	2	Blood	417	111	5	33.139	1.99	0.437	208.2	26.8	23.2	187.5	23.5	11.8	-0.688901	2.07678		1
2	14	A	4	Blood	122	164	5	91.917	1.999	0.036	317.1	29.4	17	265.2	23.5	12.3	-0.647401	2.42348		1
37	15	A	3	Blood	79	175	5	83.278	1.617	0.058	322.3	55.6	44.7	328.1	66.9	39.2	-0.534522	1.59012		1
55	16	A	0	Blood	264	345	5	30.889	1.269	0.48	197.4	57.7	53.4	188.3	53.4	31.8	-0.518344	1.26023		0
29	17	A	8	Blood	157	265	5	53.083	1.713	0.307	186.8	33.6	30.9	165.7	29.9	24.3	-0.207382	1.71232		1
4	18	A	6	Blood	204	247	5	99.833	1.999	-0.199	573.4	47.8	20	494.8	37.6	16.2	-0.841993	2.57715		1
7	19	A	9	Blood	357	286	5	89.667	1.999	0.026	187.3	16.3	8.8	162.5	13.3	5.9	-0.812812	2.50291		1
1	20	A	3	Blood	46	180	5	61.278	1.999	0.254	221.5	24.2	17.4	184.7	19	11.1	-0.537494	2.27429		1
45	21	A	3	Blood	119	312	5	50.583	1.969	0.329	174.5	23.1	19.1	159.1	21	13.6	-0.434453	2.02501		1
43	22	A	1	Blood	165	194	5	44.306	1.48	0.368	154.8	33.8	31.4	141.1	32.2	22.1	-0.376389	1.4775		0
53	23	A	0	Blood	592	121	5	6.333	1.731	0.688	119.6	23.6	27.2	103.7	18.4	14.2	-0.259109	1.72915		1
17	24	A	6	Blood	296	320	5	77.583	1.998	0.133	186.9	22.7	16.6	173.8	20.2	15.5	-0.264843	2.15222		1
62	25	B	7	Blood	314	239	5	74.083	1.125	0.218	203.3	77.4	71.9	248.7	108.1	126.5	0.157186	0.833191		0
65	26	B	10	Blood	338	366	5	55.528	1.902	0.282	136.4	20.6	17.3	117.4	17.4	13.4	-0.261215	1.90912		1
46	27	B	4	Blood	35	338	5	10.889	1.293	0.604	179.2	50.3	54.7	164.5	45.2	30	-0.4099	1.29181		0
11	28	B	8	Blood	224	322	5	34.417	1.946	0.462	259.1	43	33.7	205.9	26.8	15.4	-0.554034	2.03899		1
58	29	B	4	Blood	135	257	5	26.861	1.673	0.49	345.6	68.1	64.4	314.3	59.8	37.3	-0.472012	1.65934		1
32	30	B	5	Blood	144	305	5	40.667	1.523	0.406	127.2	28	26.1	113.9	24.9	16.7	-0.399459	1.52045		1
6	31	B	8	Blood	232	309	5	98.833	1.999	-0.102	433.2	34.7	16.1	369.9	27.2	11.8	-0.835117	2.61002		1
13	32	B	10	Blood	351	107	5	31.5	1.845	0.461	129.3	21.7	18.7	112.2	17.7	9.6	-0.611802	1.84672		1
28	33	B	7	Blood	184	233	5	56.722	1.852	0.271	157.8	25.3	20.8	142.1	22.3	15.8	-0.344577	1.85194		1
10	34	B	7	Blood	61	321	5	26.944	1.999	0.489	346.2	47	43.1	307.9	37.6	24.5	-0.428331	2.10277		1
64	35	B	9	Blood	311	363	5	62.833	1.969	0.248	123.4	16.4	12.6	106.6	13.2	10.3	-0.248073	2.08887		1
67	36	B	0	Blood	216	24	5	48.028	1.937	0.383	39.8	5.5	4.9	37.4	4.7	4	-0.161268	2.07411		1
14	37	B	3	Blood	124	156	5	58.111	1.993	0.274	157.3	19.6	16.2	147.5	18.2	12.5	-0.375693	2.09241		1
63	38	B	8	Blood	365	210	5	69.861	1.986	0.188	149	19	13.4	132	15	12.3	-0.198451	2.17475		1
20	39	B	2	Blood	521	353	5	63.111	1.999	0.244	163.1	18.5	13.7	144.5	15.2	9.8	-0.438913	2.25198		1
60	40	B	6	Blood	158	277	5	50.5	1.986	0.317	269.6	37.1	27.1	245.5	29.9	18.1	-0.501947	2.10544		1
3	41	B	5	Blood	64	306	5	99.583	1.999	-0.072	717.6	59.1	29.7	615.4	48.2	22.4	-0.766298	2.54691		1
40	42	B	1	Blood	398	77	5	65.611	1.978	0.225	196.2	25.7	18.9	178.1	23.2	12.9	-0.586925	2.03819		1
59	43	B	5	Blood	143	285	5	28.639	1.802	0.482	311.3	56.9	52.9	287	48.9	31.2	-0.449359	1.7697		1
48	44	B	6	Blood	61	392	5	23.889	1.485	0.508	163.2	36.9	37.4	149.7	33.9	22.6	-0.405465	1.48522		0
57	45	B	2	Blood	344	346	5	19.722	1.102	0.565	201.8	68.7	71.3	189.3	63.1	40.4	-0.445891	1.09861		0
34	46	B	4	Blood	198	330	5	69.25	1.818	0.198	353.8	56.6	47	317.6	51.6	40.9	-0.232392	1.81727		1
26	47	B	3	Blood	214	423	5	94.556	1.996	-0.027	421.6	49.1	28.3	370.8	43.1	23.2	-0.619371	2.15214		1
61	48	B	6	Blood	269	234	5	34.444	1.798	0.434	210.8	35.8	31.4	192.9	32.1	18.5	-0.551085	1.79332		1
31	49		4	Blood	178	291	5	71.5	1.585	0.195	95.6	19	15.4	85.1	17.5	12.2	-0.360765	1.58163		1
66	50		11	Blood	415	393	5	77.389	1.999	0.135	340.3	39.7	26	304.7	33.5	21.9	-0.425059	2.20778		1
19	51		1	Blood	476	363	5	65.833	1.997	0.211	217.4	26.3	18.3	195.8	22.1	13	-0.530628	2.18152		1
50	52		3	Blood	268	349	5	12.972	1.27	0.64	163.8	46.5	56	145.8	41.9	32.5	-0.254046	1.24695		0
5	53		7	Blood	160	346	5	86.167	1.999	0.091	507.9	48.9	29.3	440	39.1	21.3	-0.607415	2.42065		1
54	54		1	Blood	605	147	5	30.278	1.867	0.469	105.4	16.8	17	92.4	14.2	11.4	-0.219629	1.87289		1
30	55		9	Blood	380	283	5	45.75	1.727	0.358	314.9	55.1	54.3	285.7	51.6	41.1	-0.227514	1.71142		1
42	56		0	Blood	190	175	5	52.667	1.554	0.306	171.7	36	31.3	156.7	33.2	24.8	-0.291706	1.55178		1
9	57		6	Blood	184	129	5	63.417	1.998	0.233	265.1	32.1	23.9	241.4	27.6	17.8	-0.438617	2.16864		1
8	58		5	Blood	183	109	5	50.444	1.915	0.333	98.6	13.4	11.8	83.2	11.7	7	-0.513679	1.96166		1
38	59		4	Blood	87	190	5	82.556	1.964	0.077	323.1	42.4	26.2	300.2	38.6	19.1	-0.703564	2.0512		1
16	60		5	Blood	204	313	5	78.333	1.999	0.124	202.9	22.4	14.4	183.1	18.2	12.1	-0.408216	2.30861		1
52	61		5	Blood	585	317	5	0	1.272	0.873	354.2	111.7	151.8	318.2	89.4	68.5	-0.266287	1.26956		0
33	62		3	Blood	231	297	5	73.917	1.744	0.163	452.9	76.1	60.6	396.8	69.5	50.3	-0.323322	1.74211		1
15	63		4	Blood	160	313	5	67.333	1.943	0.204	157.4	22	18.3	144.6	20	16.5	-0.192372	1.97824		1
22	64		4	Blood	563	203	5	71.222	1.999	0.18	255.9	28.9	20.2	230.6	24.6	15.3	-0.474894	2.23794		1
39	65		0	Blood	299	13	5	8.611	1.789	0.638	251.3	47.2	45.4	227.6	38.2	18.9	-0.703674	1.78475		1
49	66		2	Blood	237	345	5	0.639	1.424	0.768	174	47.1	57.5	163.2	39.6	29.8	-0.284321	1.41615		0
23	67		0	Blood	396	199	5	79.889	1.211	0.096	24.2	6.3	5.4	20.1	6.3	4.5	-0.336472	1.16017		0
51	68		4	Blood	585	304	5	0	1.268	0.844	353.4	106.7	147.7	316	89.1	68.6	-0.261467	1.26598		0
119	69	A	0	reddish tumor	396	195	5	50.75	0.827	0.407	129.8	55.9	57	128.7	56.4	47.3	-0.175959	0.825015		0
140	70	A	0	reddish tumor	149	113	5	66.75	1.081	0.305	558.5	183	172.2	516.9	175.5	140.4	-0.223144	1.08021		0
103	71	A	1	reddish tumor	254	303	5	52.972	1.608	0.308	396.8	77	69.5	347.6	69.7	49.5	-0.342228	1.60685		1
89	72	A	6	reddish tumor	510	204	5	64.639	1.162	0.302	623.5	191.9	175.1	582.1	182.1	142.2	-0.247321	1.16209		0
117	73	A	0	reddish tumor	327	143	5	52.167	0.734	0.379	229.5	105.7	112.5	224.6	108.2	100.1	-0.0778117	0.73034		0
96	74	A	8	reddish tumor	208	435	5	63.583	1.443	0.252	567.5	128.2	110.8	520.9	123.4	87.2	-0.347227	1.44013		0
116	75	A	1	reddish tumor	165	264	5	52.361	1.031	0.387	204.6	70.2	74.1	191.1	68.3	62.2	-0.0935548	1.02889		0
83	76	A	4	reddish tumor	396	199	5	58.972	1.195	0.332	747.6	219.7	205.8	672.6	203.8	152.2	-0.291944	1.19401		0
121	77	A	2	reddish tumor	385	243	5	55.028	0.723	0.371	142.3	68.3	67.5	143.5	70.1	59.6	-0.162267	0.716412		0
73	78	A	11	reddish tumor	446	320	5	54.333	1.211	0.349	449.8	130.1	122.8	415.3	124	90.3	-0.317144	1.20872		0
147	79	A	5	reddish tumor	219	305	5	68.25	1.297	0.269	222.5	58	51.6	198.9	54.6	39.4	-0.326268	1.29277		0
120	80	A	1	reddish tumor	401	217	5	52.25	0.727	0.382	150.4	70.3	72.9	145.8	70.6	62.3	-0.125069	0.725206		0
114	81	A	1	reddish tumor	192	334	5	57.028	1.159	0.34	260.6	79.3	73.7	241.3	75.9	57.1	-0.284613	1.15662		0
146	82	A	4	reddish tumor	187	273	5	60.111	1.439	0.284	247.1	56.9	51.8	227.6	54.1	42.2	-0.248414	1.43676		0
145	83	A	3	reddish tumor	203	237	5	63.194	1.549	0.255	237.2	48.6	42.8	214.9	45.7	34.4	-0.284042	1.54807		1
123	84	A	1	reddish tumor	383	265	5	35.583	1.065	0.471	548.7	184	179.3	505	174.8	132.9	-0.274045	1.06092		0
133	85	A	3	reddish tumor	148	262	5	32.889	1.166	0.474	352.4	106.4	113.1	330.5	104	77.7	-0.291536	1.15622		0
134	86	A	0	reddish tumor	346	115	5	65.167	1.258	0.294	371.3	104.2	92.2	346.1	98.5	77.3	-0.242363	1.25667		0
76	87	A	5	reddish tumor	398	375	5	42.444	0.973	0.442	639.4	238.1	246.7	588.7	222.8	170.8	-0.265781	0.971642		0
127	88	A	1	reddish tumor	375	177	5	53.361	1.486	0.316	300.5	66.8	60.9	277.9	62.9	50.2	-0.225531	1.48572		1
80	89	A	1	reddish tumor	202	305	5	52.056	1.297	0.352	525.2	139.5	130.1	477.7	131.1	91.1	-0.364003	1.29302		0
136	90	A	2	reddish tumor	349	269	5	27	1.375	0.493	334.7	85.9	82.3	314.4	79.6	49.2	-0.48112	1.37365		0
104	91	A	2	reddish tumor	321	337	5	54.722	1.536	0.297	356.6	73.1	66.1	313.7	67.7	47.7	-0.350155	1.53335		1
91	92	A	8	reddish tumor	248	221	5	64.5	1.079	0.311	251.4	82.3	76.8	234.2	79.7	60.8	-0.27068	1.07791		0
108	93	A	6	reddish tumor	237	228	5	34.972	1.094	0.478	227.1	75.4	76.1	213.2	71.6	46.7	-0.427351	1.09114		0
107	94	B	5	reddish tumor	258	165	5	40.556	1.244	0.415	300	85	82.7	271.4	78.4	53.3	-0.385888	1.24177		0
141	95	B	1	reddish tumor	208	152	5	69.556	1.128	0.286	297.9	91.2	84.2	285.3	92.6	70.3	-0.275517	1.12525		0
74	96	B	12	reddish tumor	141	426	5	58.444	1.286	0.32	355.8	97.9	86.3	332.4	92.1	64.3	-0.359315	1.28346		0
132	97	B	2	reddish tumor	195	219	5	32.306	1.193	0.471	186.4	56.3	57.9	168.3	51.1	38.6	-0.280532	1.19196		0
98	98	B	10	reddish tumor	116	223	5	59.444	1.437	0.282	485.7	111.3	102.1	436.2	103.9	81	-0.24898	1.43467		0
131	99	B	1	reddish tumor	177	197	5	35.5	1.258	0.456	159.8	45.7	46.6	146	41.6	33	-0.231593	1.25551		0
106	100	B	3	reddish tumor	221	289	5	66.278	1.03	0.31	146.1	50	49.1	140.8	50.8	43.3	-0.159744	1.01944		0
90	101	B	7	reddish tumor	281	329	5	64.111	1.113	0.317	417.2	132.3	122.4	385.4	126.8	93.8	-0.301446	1.11167		0
113	102	B	0	reddish tumor	153	327	5	44.694	1.288	0.39	260.2	70.9	68.9	240.1	66.3	52.4	-0.235283	1.28687		0
111	103	B	3	reddish tumor	357	297	5	69.222	1.124	0.277	307.1	94.1	89.2	277.9	90.3	74.4	-0.193682	1.12412		0
92	104	B	0	reddish tumor	410	192	5	59.639	0.952	0.347	209.4	76.9	78.1	197.8	76.5	64.5	-0.170626	0.949966		0
128	105	B	2	reddish tumor	359	217	5	53.694	1.177	0.361	308.8	93.7	89.1	289.1	89.3	70.6	-0.234971	1.17477		0
138	106	B	4	reddish tumor	464	243	5	60.5	1.512	0.276	290.2	65.5	57.8	266.9	59	52.3	-0.120541	1.50934		1
87	107	B	4	reddish tumor	311	167	5	57.611	1.021	0.351	395.7	138.9	133.5	362.7	130.9	100.9	-0.260304	1.01914		0
142	108	B	0	reddish tumor	282	65	5	55.611	1.28	0.33	390.9	104.6	100.4	353.1	98.3	76.7	-0.248122	1.27873		0
102	109	B	0	reddish tumor	238	246	5	50.111	1.49	0.331	281.4	61.9	56	253	57.1	38.9	-0.38381	1.48859		0
130	110	B	0	reddish tumor	211	101	5	44.361	1.199	0.407	241.3	71.2	71.6	221.1	66.8	54	-0.212719	1.19691		0
105	111	B	2	reddish tumor	236	379	5	61.472	0.857	0.333	197.8	84.8	78.4	170.6	73.2	59.3	-0.210586	0.846126		0
109	112	B	7	reddish tumor	359	337	5	40.722	1.073	0.438	277.1	89.5	90.3	256	87.6	55.7	-0.452801	1.0724		0
137	113	B	3	reddish tumor	508	364	5	57.75	1.357	0.301	529.7	134.4	124.2	488.7	125.8	108.3	-0.149788	1.35706		0
115	114	B	0	reddish tumor	149	229	5	59.472	0.903	0.353	208.9	82.7	85.2	192	77.9	74.7	-0.0419459	0.902069		0
144	115	B	2	reddish tumor	247	128	5	58.139	1.293	0.315	347.7	95.1	88	312.6	85.9	69	-0.219077	1.29174		0
112	116	B	4	reddish tumor	92	225	5	70.583	1.689	0.192	486.5	87.6	64	460.2	85.1	45.2	-0.63273	1.68783		1
110	117	B	8	reddish tumor	322	378	5	59.333	1.212	0.324	229.1	65.3	61.8	215.2	64.2	48.4	-0.282503	1.20956		0
93	118	B	1	reddish tumor	370	219	5	66.361	1.104	0.3	204.8	65.9	62	193.5	64.2	52.6	-0.199287	1.10327		0
81	119		2	reddish tumor	347	153	5	57.528	1.429	0.292	698.7	161.7	141.1	624.3	149.7	100.7	-0.396487	1.428		0
149	120		1	reddish tumor	187	79	5	58.111	0.774	0.361	451.7	203.1	213.8	415.3	191.6	181.3	-0.0552567	0.773591		0
77	121		6	reddish tumor	392	443	5	42.778	1.376	0.392	1140.6	292.3	276.8	1033.1	261	191.1	-0.311724	1.3758		0
78	122		7	reddish tumor	337	451	5	40.917	1.313	0.407	1175.1	314.4	302.9	1057.2	284.7	199.9	-0.353619	1.31194		0
69	123		10	reddish tumor	260	172	5	48.333	1.06	0.405	457	152.6	156.7	406.6	141	109.3	-0.254663	1.05907		0
129	124		3	reddish tumor	167	222	5	47.861	1.395	0.354	301.8	75.5	70.8	278.2	69.2	57	-0.19395	1.39134		0
86	125		6	reddish tumor	103	286	5	53.444	1.118	0.367	676.3	205.4	202.3	617.5	201.9	139.6	-0.368991	1.11791		0
150	126		2	reddish tumor	269	45	5	60.833	0.815	0.347	457.9	194.6	199.8	427.3	189.1	168.4	-0.115934	0.81521		0
88	127		5	reddish tumor	388	111	5	69.972	1.122	0.278	426	130.9	117.4	390.6	127.2	90.3	-0.342623	1.12192		0
101	128		2	reddish tumor	248	129	5	72.389	1.101	0.277	628.9	197.8	175.9	567.3	188.9	131.8	-0.359932	1.09967		0
72	129		13	reddish tumor	375	435	5	52.028	1.004	0.39	557.9	196.5	202.9	511.7	187.4	152.3	-0.207393	1.00449		0
97	130		9	reddish tumor	98	259	5	59	1.395	0.296	475.6	113.3	105.4	429.3	106.6	83	-0.250243	1.39307		0
94	131		2	reddish tumor	323	227	5	57.944	1.144	0.342	220.6	69.6	66.4	206.8	66	53.2	-0.215596	1.1421		0
125	132		3	reddish tumor	291	411	5	31.222	1.094	0.495	489.6	161.8	154.1	455	152.6	106.8	-0.356862	1.09248		0
122	133		0	reddish tumor	294	229	5	34.444	1.234	0.459	375.5	107.5	99.7	343.8	100.4	71.6	-0.338067	1.2309		0
100	134		1	reddish tumor	250	75	5	73.25	1.216	0.255	473	134.4	115.6	422.2	125.7	87.1	-0.366841	1.21158		0
135	135		1	reddish tumor	364	135	5	58.556	1.377	0.297	349.8	87.7	76.9	327.5	82.7	64.1	-0.254775	1.37627		0
70	136		11	reddish tumor	295	199	5	50.889	1.119	0.38	468.5	150.1	146.7	421.5	137.8	104.5	-0.276616	1.11802		0
124	137		2	reddish tumor	268	323	5	30.167	1.102	0.5	550.9	178.8	175	508.9	170.3	121.9	-0.334361	1.09469		0
148	138		0	reddish tumor	212	47	5	53.639	0.402	0.343	619.9	447.4	470.2	673.8	457.2	523.6	0.135607	0.387812		0
95	139		7	reddish tumor	216	235	5	67.861	1.571	0.218	426.9	85.8	70.4	386.3	80.7	55.3	-0.377966	1.56588		1
85	140		5	reddish tumor	154	344	5	51.333	1.362	0.339	688.3	169.3	149.5	634.6	162.8	96.7	-0.520909	1.36047		0
99	141		0	reddish tumor	198	89	5	80.694	1.18	0.221	572.9	166.1	139.4	524.2	161.4	111	-0.374356	1.17799		0
118	142		1	reddish tumor	312	170	5	45.583	0.884	0.424	161.2	67	67.9	165.2	68.3	56.6	-0.187901	0.883247		0
84	143		4	reddish tumor	216	323	5	58	1.282	0.321	597.1	158.1	137.6	547.3	151.9	90.1	-0.522302	1.28177		0
82	144		3	reddish tumor	329	221	5	50.75	1.279	0.369	647.8	178.4	164.9	585.4	163.2	111.8	-0.378265	1.27732		0
143	145		1	reddish tumor	266	92	5	55.333	1.191	0.355	432.7	128.8	131.1	392.9	119.8	105.9	-0.123328	1.18773		0
151	146		3	reddish tumor	266	99	5	63.417	0.86	0.334	473.4	190.5	196.1	435.6	184.6	166	-0.106204	0.858533		0
79	147		0	reddish tumor	216	203	5	56.472	1.026	0.366	708.1	244.3	241	641.2	230.5	177	-0.264101	1.02309		0
126	148		0	reddish tumor	236	102	5	50.417	1.315	0.35	374.3	97.5	94.3	343.7	92.4	75.8	-0.198029	1.31364		0
71	149		12	reddish tumor	340	245	5	55.667	1.028	0.367	383.5	131.1	131.9	349.4	124.9	99.3	-0.229368	1.0287		0
139	150		5	reddish tumor	492	244	5	57.111	1.4	0.298	269.8	68.1	62.4	249.5	61.6	57.3	-0.0723612	1.3988		0
75	151		13	reddish tumor	265	197	5	70.167	1.065	0.292	606.9	200.9	166.9	562.5	193.9	111.2	-0.556012	1.06505		0
209	152	A	2	whittish tumor	171	347	5	48.278	0.395	0.336	325.7	216.3	210.1	312.9	210.8	180.7	-0.154072	0.394974						0
171	153	A	1	whittish tumor	271	350	5	63.667	0.671	0.327	794.6	398.1	385.9	750.1	383.7	327.3	-0.158984	0.670346						1
201	154	A	3	whittish tumor	517	148	5	44.028	0.504	0.388	511.9	305.9	326.6	519.1	329.1	308.9	-0.0633441	0.455735						1
158	155	A	2	whittish tumor	371	252	5	33.861	0.595	0.453	279.9	155	169.8	267.4	147.9	133.4	-0.103184	0.592209						1
182	156	A	0	whittish tumor	214	123	5	49.5	0.632	0.392	141.8	72.2	80.8	127.6	67.9	66.4	-0.022339	0.630864						1
213	157	A	9	whittish tumor	294	19	5	62.583	0.812	0.339	317.9	138.9	143.7	293.6	130.4	132	0.0121953	0.811612						1
162	158	A	8	whittish tumor	220	343	5	48.528	0.599	0.384	421.2	232.9	254.6	399.3	219.6	231.3	0.0519079	0.597905						1
216	159	A	1	whittish tumor	50	232	5	53	0.543	0.349	353.9	195.8	212.3	346.6	201.4	199.8	-0.00797611	0.542878						1
193	160	A	2	whittish tumor	336	391	5	72.111	0.792	0.291	248.4	109.8	103.8	238.8	108.2	93.7	-0.143883	0.791645						1
163	161	A	9	whittish tumor	222	395	5	47.167	0.548	0.378	390.6	225.5	249.1	374.3	216.4	232.9	0.0734806	0.547929						1
183	162	A	1	whittish tumor	107	273	5	55.528	0.587	0.354	166.2	89.4	89.4	153.4	85.4	71.7	-0.174855	0.585703						0
198	163	A	0	whittish tumor	177	123	5	51.694	0.628	0.374	578.4	301.1	320.8	532.1	284.1	277.6	-0.0231451	0.627505						1
210	164	A	3	whittish tumor	369	234	5	46.917	0.48	0.363	184.1	111.4	111.7	177.8	110	93.3	-0.16466	0.480179						0
206	165	A	6	whittish tumor	307	198	5	50.528	0.648	0.385	150.2	76.2	79.6	139.4	73	65.6	-0.106884	0.646888						1
192	166	A	1	whittish tumor	313	189	5	69.389	0.799	0.309	166.4	72.2	73.6	157.8	71	68.6	-0.0343873	0.798649						1
166	167	A	0	whittish tumor	354	128	5	62.278	0.775	0.345	251.4	110.7	121	234.6	108.2	110.7	0.0228425	0.773901						1
174	168	A	2	whittish tumor	378	181	5	56.417	0.748	0.369	314.6	146.7	148.8	294.9	139.7	121.9	-0.136296	0.747139						1
199	169	A	1	whittish tumor	259	96	5	49.639	0.598	0.374	701.2	379.4	392.1	642.1	353.1	329.1	-0.0703896	0.597993						1
178	170	A	2	whittish tumor	425	122	5	65.833	0.685	0.317	399.3	188.1	206	382.1	192.9	199.6	0.0341434	0.68351						1
202	171	A	4	whittish tumor	477	309	5	52.722	0.747	0.386	407.3	188.9	203.4	381.6	180.8	178.7	-0.011683	0.746981						1
218	172	A	3	whittish tumor	99	327	5	51.222	0.616	0.373	428.4	224.8	240.6	416.4	225	214.3	-0.0487235	0.615546						1
157	173	A	1	whittish tumor	398	235	5	35.944	0.535	0.427	335.8	193.7	211.5	313.5	183.8	167.1	-0.0952558	0.533951						1
180	174	A	4	whittish tumor	482	197	5	43.556	0.47	0.374	588.1	357	406.4	562.6	352	384.4	0.0880525	0.468938						1
208	175	A	1	whittish tumor	80	321	5	39.25	0.405	0.373	336.2	217.9	220.6	317.4	211.8	177.5	-0.176672	0.40452						0
167	176	A	1	whittish tumor	451	151	5	55.306	0.678	0.366	306.4	151	167.8	280	142.5	149.5	0.0479544	0.675448						1
161	177	B	7	whittish tumor	368	184	5	45.917	0.548	0.385	293.1	168.8	181.7	275.8	159.5	158.7	-0.00502829	0.547632						1
211	178	B	7	whittish tumor	88	338	5	57.361	0.634	0.352	398.8	207.3	218.7	369.2	196	198.8	0.0141846	0.633224						1
170	179	B	0	whittish tumor	214	375	5	58.194	0.641	0.346	692.7	355.1	362.7	651.6	343.6	312.8	-0.0939142	0.639953						1
205	180	B	5	whittish tumor	177	220	5	34.694	0.581	0.443	174.3	97.1	106.4	169.4	94.7	88.8	-0.0643274	0.581549						1
186	181	B	0	whittish tumor	236	233	5	54	0.611	0.362	242.3	128.7	142.2	231.3	125.5	133.9	0.0647875	0.61141						1
214	182	B	10	whittish tumor	304	88	5	48.833	0.664	0.396	359.4	186.3	200.5	344.3	177.5	181.4	0.0217339	0.662543						1
179	183	B	3	whittish tumor	468	137	5	55.333	0.65	0.36	484.4	246.5	268.3	467.8	244.5	250.7	0.0250417	0.648826						1
153	184	B	4	whittish tumor	190	243	5	51.583	0.64	0.38	263.9	137.4	148.8	251.4	132.7	132.7	0	0.638954						1
154	185	B	5	whittish tumor	190	299	5	51.75	0.503	0.347	339.6	194.3	218.4	324.5	196.3	209.1	0.0631685	0.502641						1
159	186	B	5	whittish tumor	540	100	5	47.833	0.236	0.288	764.4	666.5	634.3	725.2	559.6	631.8	0.121351	0.259225						1
188	187	B	0	whittish tumor	401	182	5	32.111	0.391	0.392	358.2	235.8	252.6	350.5	237.3	217.7	-0.0862072	0.390036						0
177	188	B	5	whittish tumor	325	271	5	46.333	0.665	0.405	517.1	263.6	287.7	476.1	244.9	238	-0.0285793	0.664778						1
164	189	B	0	whittish tumor	148	99	5	59.444	0.677	0.345	546.5	268.7	305.6	510.9	259.8	297.7	0.136174	0.676262						1
169	190	B	3	whittish tumor	313	253	5	61.139	0.749	0.343	192.2	85.7	93.8	176.1	83.3	83.5	0.00239808	0.748603						1
189	191	B	1	whittish tumor	368	211	5	49.722	0.571	0.373	310.3	173.9	175.3	300.1	169.5	147.1	-0.14174	0.571263						0
203	192	B	3	whittish tumor	127	176	5	47.028	0.735	0.409	195.2	90.8	96.9	189.8	91.1	81.4	-0.112583	0.734013						1
155	193	B	6	whittish tumor	220	271	5	52.667	0.577	0.363	321.9	177.8	196.9	305.7	171.6	185.6	0.0784276	0.577438						1
172	194	B	2	whittish tumor	306	379	5	66.472	0.746	0.314	836.4	376.7	374.9	779.5	369.9	322.1	-0.138371	0.74542						1
196	195	B	4	whittish tumor	537	152	5	35.694	0.444	0.397	447.8	287.8	326	439.7	282.1	317.1	0.116956	0.443831						1
173	196	B	3	whittish tumor	388	367	5	63	0.674	0.327	767.4	371.1	378.8	723.4	368.8	330.1	-0.110859	0.673708						1
220	197	B	7	whittish tumor	142	168	5	54.917	0.693	0.368	661	322.7	365.3	616.9	308.4	339.9	0.0972538	0.693309						1
195	198	B	3	whittish tumor	429	168	5	33.556	0.428	0.403	325.3	216.5	231.6	325.7	212.4	215.8	0.0158808	0.427505						1
156	199	B	0	whittish tumor	419	229	5	44.083	0.635	0.415	323.4	169.1	182.3	307	162.8	148.6	-0.0912643	0.634325						1
165	200	B	1	whittish tumor	416	51	5	55.5	0.657	0.363	620.9	320.6	351.9	581.8	302	328.6	0.0844142	0.6557						1
197	201	B	5	whittish tumor	576	215	5	40.972	0.498	0.393	304.2	180.8	205.4	302.1	183.7	199.7	0.0835122	0.497454						1
181	202		5	whittish tumor	482	247	5	44.389	0.6	0.405	502.3	272.9	315.8	483.1	265.1	292.3	0.0976736	0.600117						1
194	203		2	whittish tumor	417	204	5	27.528	0.323	0.382	332.1	240	258.3	330.9	239.7	245.9	0.0255368	0.322428						1
212	204		8	whittish tumor	33	240	5	55.722	0.508	0.332	501.5	291.8	301.3	467.6	281.4	274.7	-0.0240976	0.507836						1
175	205		3	whittish tumor	480	166	5	64.75	0.766	0.331	429.9	192.7	192.1	408	189.8	164.9	-0.140632	0.765296						1
217	206		2	whittish tumor	60	295	5	53	0.597	0.363	433.2	231.8	250.2	422.5	232.6	231.3	-0.00560467	0.596869						1
168	207		2	whittish tumor	430	198	5	50.5	0.658	0.39	307.5	160.8	171.2	287.5	149	147.4	-0.0107963	0.657277						1
160	208		6	whittish tumor	541	183	5	36.278	0.414	0.385	450.4	292.7	330.4	425.4	281.4	303	0.0739557	0.413253						1
204	209		4	whittish tumor	285	138	5	45.417	0.69	0.411	142.6	70.6	75.2	139.6	70.1	64.8	-0.0786172	0.688858						1
176	210		4	whittish tumor	444	220	5	36.611	0.545	0.447	523.7	303.9	343.3	532.4	306.5	285.7	-0.0702754	0.552177						1
184	211		2	whittish tumor	238	313	5	50.111	0.644	0.382	164.9	84.5	91.6	155.5	81.8	78.9	-0.036096	0.642368						1
215	212		0	whittish tumor	68	193	5	53.194	0.731	0.382	254.6	122.2	133.2	254.2	122.6	126	0.0273549	0.729194						1
200	213		2	whittish tumor	335	135	5	49.278	0.636	0.385	570.3	296	310.7	546.3	289.4	269.6	-0.0708704	0.635358						1
187	214		1	whittish tumor	320	303	5	51.056	0.582	0.368	227.7	124.2	136.8	216.8	121.3	126.2	0.0396011	0.580708						1
219	215		6	whittish tumor	149	133	5	51.75	0.575	0.364	674.3	368.3	422.3	632.8	356.3	402.7	0.122419	0.574381						1
207	216		0	whittish tumor	70	217	5	37.333	0.359	0.36	299.5	208.2	215	272	190	182	-0.0430174	0.358778						0
152	217		3	whittish tumor	256	231	5	59.472	0.497	0.318	290.4	170.4	183.6	274.1	166.9	179.6	0.0733373	0.496098						1
190	218		2	whittish tumor	347	244	5	33.694	0.512	0.424	282.2	170.1	171.7	263.3	158	125.5	-0.230289	0.510699						0
191	219		0	whittish tumor	245	180	5	78.25	0.854	0.266	222.5	92	86.6	210.4	89.6	80.4	-0.108341	0.853655						1
185	220		3	whittish tumor	284	310	5	45.361	0.502	0.385	143.8	88.1	93.9	134.2	81.4	81.8	0.00490197	0.499956						1
318	221	A	4	whittish tumor	144	83	5	40.333	0.341	0.345	905.7	636.6	642.8	899.3	639.3	592.6	-0.0758542	0.341243						0
295	222	A	5	White coating	299	105	5	40.167	0.409	0.348	745.9	486.8	491.3	658.1	442.3	443.5	0.00270942	0.397369						1
250	223	A	4	White coating	537	309	5	52.528	0.395	0.318	421.7	271.7	273.2	405.7	273.4	246.8	-0.102358	0.394678						0
292	224	A	4	White coating	591	190	5	41.667	0.551	0.407	125.7	71.2	70.5	126.3	73.2	55.4	-0.278616	0.545465						0
253	225	A	2	White coating	476	398	5	59.306	0.661	0.348	329.8	164.7	162.5	303.8	157.3	127.7	-0.208471	0.658215						0
255	226	A	0	White coating	396	187	5	34.972	0.531	0.424	352.4	196.8	203.8	318.2	187.3	136.8	-0.314192	0.529969						0
296	227	A	6	White coating	360	75	5	59.194	0.512	0.318	485.3	270.8	266.9	474.3	285.9	232.5	-0.206752	0.506198						0
311	228	A	5	White coating	537	205	5	47.028	0.551	0.378	239.9	132.1	138.2	226.6	130.6	112	-0.15364	0.551047						0
236	229	A	2	White coating	363	404	5	98.722	0.393	0.112	488.5	300.4	229.8	481.2	325.4	210.2	-0.436996	0.391228						0
237	230	A	0	White coating	435	67	5	40.111	0.463	0.383	445.1	272.1	307.1	396.5	249.6	262.6	0.0507723	0.462816						1
224	231	A	1	whittish tumor	165	174	5	47.806	0.61	0.391	562.1	294.3	344.1	537.1	292.1	320.5	0.0927861	0.609088						1
259	232	A	1	White coating	313	217	5	31	0.256	0.344	307.1	231.5	229.1	288.8	223.9	190.9	-0.15945	0.254535						0
241	233	A	0	White coating	298	112	5	97.278	0.613	0.115	374.9	182.7	134.9	348	188.6	105.9	-0.577133	0.612574						0
297	234	A	7	White coating	477	160	5	45.639	0.682	0.409	391.1	196.5	204.4	371.9	188.1	167.2	-0.117783	0.681651						1
314	235	A	2	White coating	352	206	5	70.028	0.512	0.275	297.4	169.1	158.5	296.6	178.1	150.3	-0.169712	0.510039						0
244	236	A	3	White coating	268	341	5	99.806	0.46	0.111	465.3	261	197.8	451.4	285.8	169.8	-0.520671	0.457062						0
260	237	A	0	White coating	382	146	5	83.472	0.47	0.224	169.6	103.4	87.1	165.4	103.6	79.2	-0.268561	0.467829						0
301	238	A	10	White coating	174	61	5	15.861	0.326	0.424	404.3	281.4	275.4	387.1	279.4	186.2	-0.405823	0.326039						0
278	239	A	0	White coating	140	21	5	35.722	0.183	0.302	550.4	442.3	402.9	533.6	444.2	337.2	-0.275599	0.183372						0
299	240	A	8	White coating	495	362	5	2.889	0.24	0.437	401.6	299.9	304.6	381.5	300.1	205.7	-0.377697	0.239995						0
277	241	A	10	White coating	322	303	5	45.806	0.743	0.418	191.6	89.8	95.1	181	86.4	76.7	-0.119086	0.739509						1
263	242	A	1	White coating	256	93	5	96.972	0.243	0.131	221.5	159	127.2	220.8	173.3	118.6	-0.379268	0.242233						0
310	243	A	4	White coating	527	154	5	48.083	0.736	0.408	214.8	99.6	105.6	202.3	97	82.2	-0.165556	0.735041						1
286	244	A	3	White coating	393	150	5	33	0.243	0.336	184.7	138.3	144.3	186.6	146.3	138.2	-0.0569574	0.243308						0
223	245	A	0	whittish tumor	187	116	5	45.472	0.683	0.414	473.6	238.1	274.6	448.4	226.6	245.8	0.0813318	0.682499						1
282	246	B	6	White coating	462	35	5	11.083	0.119	0.334	645.2	567.2	572.4	640.1	568.1	547.4	-0.0371177	0.119327						0
254	247	B	3	White coating	510	296	5	39.917	0.625	0.424	302	155.6	160	274.1	147	108.5	-0.303682	0.62306						0
232	248	B	1	White coating	32	311	5	11.167	0.199	0.378	891.3	735	782.4	870.8	713.8	724.4	0.0147409	0.19881						0
227	249	B	0	whittish tumor	287	107	5	39.889	0.421	0.376	433.8	278.6	321.1	413.8	271.6	308.6	0.127716	0.421052						1
307	250	B	1	White coating	220	365	5	44.472	0.499	0.377	324.5	190.3	197.9	305.5	185.6	161.4	-0.139708	0.498356						0
258	251	B	0	White coating	296	223	5	32.889	0.285	0.352	221.6	162.2	161.1	207.4	156.2	131.6	-0.17137	0.283512						0
265	252	B	3	White coating	276	155	5	90.5	0.25	0.157	182.3	132	108	183.2	142.8	100.9	-0.347315	0.249133						0
309	253	B	3	White coating	424	193	5	46.694	0.768	0.419	141.1	64.4	67.7	136.4	63.4	53.4	-0.171653	0.766128						1
231	254	B	0	White coating	106	83	5	18.75	0.159	0.337	798.3	674.8	711	820.1	699.8	733.1	0.0464875	0.158632						0
316	255	B	2	White coating	275	20	5	48.694	0.46	0.354	558.2	344.5	340.2	563.1	355.4	297.7	-0.177158	0.460213						0
302	256	B	4	White coating	431	223	5	31.361	0.219	0.325	200.3	160.1	154.9	197.6	158.8	141.8	-0.113228	0.218599						0
238	257	B	1	White coating	431	186	5	26.278	0.377	0.41	273.9	177.1	204.8	254.2	174.4	171.3	-0.0179351	0.37677						1
226	258	B	3	whittish tumor	347	129	5	35.583	0.628	0.454	476.1	248.3	285.5	457.2	244.1	231.6	-0.0525662	0.627543						1
279	259	B	1	White coating	175	38	5	46.722	0.219	0.284	501.8	388.1	347.6	500.6	402.5	303.6	-0.281984	0.218112						0
246	260	B	0	White coating	291	190	5	53.5	0.307	0.293	394.8	284.1	271.4	377.2	277.7	248.5	-0.111099	0.306234						0
267	261	B	1	White coating	120	283	5	6.694	0.934	0.666	393.6	159.6	188	354.9	139.7	94.2	-0.394077	0.932339						0
273	262	B	4	White coating	230	429	5	50.972	0.507	0.357	150	87.6	87.4	141.7	85.6	71.1	-0.185598	0.504027						0
252	263	B	1	White coating	381	261	5	46.528	0.747	0.416	420.2	196.1	202.4	383.1	182.3	146.3	-0.219994	0.742642						1
261	264	B	1	White coating	398	183	5	93.472	0.384	0.155	183.9	117.6	94.8	181.6	123.8	92.1	-0.295792	0.383139						0
245	265	B	4	White coating	242	407	5	98.472	0.553	0.108	277.1	143.8	114.4	271.5	157.3	110.4	-0.354045	0.545807						0
294	266	B	4	White coating	314	81	5	43.056	0.4	0.352	663	423.7	432.2	628	421	368.3	-0.133735	0.399907						0
317	267	B	3	White coating	230	29	5	51.389	0.422	0.331	601.1	382.6	388.2	606.6	400.3	368	-0.0841313	0.415655						0
235	268	B	1	White coating	340	372	5	48.639	0.39	0.332	617.8	401	379.3	586.1	397.3	298.2	-0.286927	0.388799						0
305	269	B	7	White coating	358	301	5	28.778	0.175	0.318	345.6	283.7	278.1	329.4	276.4	248.9	-0.104798	0.175424						0
287	270	B	4	White coating	321	237	5	12.722	0.208	0.376	187.3	144.3	154.9	184.1	149.5	137.3	-0.0851281	0.208183						0
313	271		1	White coating	230	150	5	39.556	0.354	0.351	452.6	311.6	330.3	440.6	309.3	316.3	0.0223795	0.353826						1
290	272		2	White coating	518	98	5	85.889	0.339	0.185	169.3	109.4	90.3	171.8	122.7	81.8	-0.405465	0.336589						0
248	273		2	White coating	278	361	5	48.5	0.298	0.305	522.8	376.6	358.7	505.1	374.9	318	-0.164608	0.298097						0
240	274		3	White coating	66	375	5	79.778	0.42	0.231	204	126.7	112.1	204.6	134.5	106.4	-0.234359	0.419493						0
243	275		2	White coating	285	271	5	98.889	0.521	0.137	588.6	320.4	242	565.3	336.3	202	-0.509736	0.519353						0
276	276		9	White coating	214	413	5	47.167	0.607	0.393	666	358	376.7	632.6	345.3	320.9	-0.0732841	0.605425						1
285	277		9	White coating	226	181	5	40.111	0.4	0.368	266.8	179.2	194.8	268.3	180.2	196.1	0.0845574	0.398038						1
271	278		2	White coating	455	255	5	52.694	0.538	0.351	596.7	327.4	334.1	558	325.7	270.3	-0.186444	0.538382						0
303	279		5	White coating	460	259	5	55	0.246	0.268	166.4	123.3	117.1	163.4	128.1	111.1	-0.142381	0.24339						0
319	280		5	White coating	172	180	5	67.167	0.717	0.31	349.2	162.1	160.5	332.1	162.4	141	-0.141303	0.715374						1
300	281		9	White coating	303	434	5	1.778	0.259	0.455	405.9	302.5	310.4	379.3	292.6	205.8	-0.351902	0.259521						0
221	282		8	whittish tumor	165	216	5	59.917	0.911	0.354	499.3	192.5	211.8	459.5	184.9	188.7	0.0203433	0.910324						1
233	283		2	White coating	286	240	5	72.083	0.537	0.273	228.1	130.9	120	216	126.9	107.3	-0.167771	0.531879						0
293	284		5	White coating	589	234	5	32.778	0.155	0.301	367.2	296.5	292.9	383.2	329.3	284.3	-0.146939	0.151588						0
291	285		3	White coating	524	126	5	31.139	0.295	0.363	303.2	224.4	211.7	298.3	222	171.2	-0.259845	0.295422						0
262	286		0	White coating	281	79	5	92.111	0.29	0.156	128.7	91.9	72.4	130.1	97.4	66.7	-0.378621	0.289477						0
304	287		6	White coating	421	265	5	32.444	0.191	0.312	243.7	197.3	190.7	237.7	196.3	174.2	-0.11944	0.191365						0
308	288		2	White coating	211	299	5	37.028	0.444	0.391	241.6	153.1	156.8	235.1	150.7	129.3	-0.153156	0.44472						0
264	289		2	White coating	250	124	5	88.972	0.218	0.168	326.8	245.5	204.4	326.9	263	194.2	-0.303265	0.2175						0
228	290		1	whittish tumor	227	204	5	50.75	0.602	0.372	392.3	210.9	243.2	361.2	197.8	227.4	0.139454	0.602175						1
239	291		2	White coating	470	379	5	39	0.393	0.371	561.7	370.1	383.1	544.1	367.4	329.9	-0.107662	0.392682						0
234	292		0	White coating	205	381	5	37.222	0.622	0.44	824.4	429.9	460.5	754.2	405.6	328.7	-0.210222	0.62029						0
251	293		0	White coating	417	229	5	40.056	0.542	0.412	526.9	294.5	307.6	481.5	280.2	223.4	-0.22654	0.541403						0
247	294		1	White coating	300	227	5	26.528	0.224	0.346	476.9	378	384.8	459.2	367.1	349	-0.0505624	0.223852						0
256	295		1	White coating	462	223	5	71.722	0.348	0.245	497.4	332.7	295.6	462.3	326.4	252	-0.258695	0.34809						0
284	296		8	White coating	82	161	5	28.556	0.348	0.39	772.5	539.8	588.8	752	530.9	541.9	0.0205078	0.348163						1
275	297		8	White coating	197	433	5	48.472	0.621	0.387	679.2	358.6	373	644.4	346.9	315.6	-0.094561	0.619283						1
272	298		3	White coating	422	342	5	49.806	0.518	0.359	402.7	235.4	242.5	368.7	220.3	202.1	-0.0862276	0.514993						1
306	299		0	White coating	277	385	5	50.444	0.572	0.37	334.9	180.7	188.8	314.8	177.8	155.1	-0.136589	0.571278						0
312	300		0	White coating	170	137	5	38.5	0.28	0.33	419.4	311.7	317.7	414.4	313.1	307.6	-0.0177224	0.280309						0
225	301		2	whittish tumor	224	168	5	46.833	0.598	0.39	560.9	301.1	343.3	531.3	292.2	312.3	0.0665258	0.597888						1
280	302		2	White coating	330	33	5	22.861	0.261	0.372	438.9	328.3	326.3	430.1	331.7	269	-0.20952	0.259787						0
281	303		3	White coating	396	8	5	20.25	0.156	0.331	737.9	612.9	582.3	712.4	609.8	486.4	-0.2261	0.155509						0
298	304		7	White coating	542	243	5	0.306	0.24	0.471	470	354.9	375.8	437.3	344.4	248.6	-0.325959	0.238816						0
257	305		2	White coating	502	269	5	75.861	0.438	0.249	401.8	246.6	216.8	360.1	232.6	174.8	-0.285678	0.437062						0
222	306		9	whittish tumor	116	279	5	47.417	0.496	0.363	577.6	352.9	404.6	559.8	346.6	411.5	0.171638	0.479408						1
268	307		2	White coating	139	381	5	54.472	1.08	0.368	382.7	123.2	128.8	346.1	117.6	100.2	-0.160121	1.07944						1
269	308		0	White coating	347	244	5	51.528	0.994	0.392	420.2	150.9	147.7	389.4	144.4	103.6	-0.33205	0.99202						1
283	309		7	White coating	346	243	5	13.417	0.258	0.403	211.9	164.2	185	208.2	161.1	175.6	0.0861834	0.256474						1
230	310		3	whittish tumor	466	160	5	48.167	0.572	0.378	520.1	289.3	335.3	485.8	274.4	317.6	0.146206	0.57121						1
249	311		3	White coating	434	357	5	42.556	0.277	0.318	703.2	524.4	533.8	691.5	524.5	520.9	-0.00688734	0.276418						0
289	312		6	White coating	421	361	5	22.167	0.218	0.354	456	354.9	348.2	446.9	360.9	293.1	-0.208087	0.213734						0
274	313		7	White coating	182	389	5	45.222	0.628	0.404	571.2	296.9	310	535.9	286.2	247.4	-0.145684	0.627257						1
242	314		1	White coating	136	297	5	85.361	0.539	0.222	650.6	350.5	288.8	611.9	357	221.8	-0.47596	0.538833						0
288	315		5	White coating	476	258	5	40.556	0.204	0.31	354.4	284	259.6	330.9	272.8	211.7	-0.253569	0.193077						0
315	316		3	White coating	394	229	5	33.528	0.335	0.365	338.4	232.2	245.6	337.4	241.8	225.5	-0.0697908	0.333158						0
266	317		0	White coating	146	252	5	30.028	1.029	0.505	393.2	134.3	147.8	353.5	126.4	88.6	-0.35532	1.02843						1
270	318		1	White coating	436	185	5	34.417	0.633	0.456	733.1	368.9	392.3	689.3	366.6	261.8	-0.33669	0.631405						0
229	319		2	whittish tumor	296	211	5	52.111	0.575	0.367	551.5	307.6	339.5	515.8	290.4	314.2	0.0787704	0.57446						1
320				Blood				69.917						232.7	24.6	13.6	-0.592677	2.247		1				0
321				Blood				94.778						287	25.8	13.3	-0.66261	2.40911		1				0
322				Blood				99.75						619.4	48.6	22.4	-0.774563	2.54513		1				0
323				Blood				93.833						444	39.9	21.3	-0.627669	2.40945		1				0
324				Blood				97.778						552.4	48.8	21.7	-0.810418	2.42654		1				0
325				Blood				99.972						382.4	28.4	12.7	-0.804787	2.60008		1				0
326				Blood				37.833						293.2	35.7	23.6	-0.413904	2.1057		1				0
327				Blood				70.611						238.9	27.7	18	-0.431061	2.15461		1				0
328				Blood				53.111						226.5	32.3	19.4	-0.509794	1.94768		1				0
329				Blood				76.222						243.8	27.4	17.4	-0.454073	2.18581		1				0
330				Blood				85.833						213	23.5	15.3	-0.429148	2.20429		1				0
331				Blood				80.694						211.5	22.3	13.2	-0.52437	2.24964		1				0
332				Blood				81.583						201.8	20.3	12.7	-0.469019	2.29666		1				0
333				Blood				98.944						539.6	50.8	32.6	-0.443584	2.36293		1				0
334				Blood				53.083						179.5	31.4	24	-0.268754	1.74337		1				0
335				Blood				65.194						168.8	30.8	23.6	-0.266268	1.7012		1				0
336				Blood				64.222						150.2	24.4	18.4	-0.282232	1.81738		1				0
337				Blood				71.694						132.2	18	13	-0.325422	1.99394		1				0
338				Blood				44.556						306.2	57.6	41.4	-0.330242	1.67072		1				0
339				Blood				86.889						358.4	56.3	41	-0.317122	1.85096		1				0
340				Blood				76.333						302.9	52.5	41.2	-0.242375	1.75259		1				0
341				Blood				78.889						303.3	47.6	36.7	-0.260056	1.85189		1				0
342				Blood				82.917						324.8	52.9	43.1	-0.20488	1.81481		1				0
343				Blood				86.361						347.9	52.6	41.6	-0.234616	1.8892		1				0
344				reddish tumor				67.222						456.2	160.8	125.5	-0.247856	1.04277		0				1
345				reddish tumor				63.333						386.7	136.9	105.3	-0.262437	1.0384		0				1
346				reddish tumor				61.972						596.3	204.7	147.4	-0.328396	1.0692		0				1
347				reddish tumor				76.306						633.9	190.3	137.9	-0.322073	1.20329		0				0
348				reddish tumor				72.389						584.4	160.1	110.6	-0.369879	1.29479		0				0
349				reddish tumor				77.389						533.3	138.6	94.6	-0.381935	1.34749		0				0
350				reddish tumor				77.111						518.3	164.1	126.6	-0.259443	1.15008		0				0
351				reddish tumor				63.333						295.7	74.3	47.8	-0.441085	1.38123		0				0
352				reddish tumor				64.167						551.3	177.4	124.3	-0.355709	1.13387		0				0
353				reddish tumor				72.583						513.9	141.9	88.2	-0.475516	1.28691		0				0
354				reddish tumor				72.083						655.5	192.6	120.3	-0.470627	1.22478		0				0
355				reddish tumor				63.694						618.9	162.7	92.4	-0.565781	1.33604		0				0
356				reddish tumor				64.944						308.2	88.6	66.8	-0.282429	1.24662		0				0
357				reddish tumor				80.528						431.4	102.9	76.1	-0.301709	1.43328		0				0
358				reddish tumor				75.944						494.2	156.6	118.1	-0.282163	1.14925		0				0
359				reddish tumor				75.083						321.9	71.1	51.9	-0.314769	1.51015		1				0
360				reddish tumor				74.944						388.1	123.6	90.3	-0.313913	1.14421		0				0
361				reddish tumor				76.583						169.4	51	41.2	-0.213387	1.20044		0				0
362				reddish tumor				74.083						183.7	55.6	44.3	-0.227199	1.19512		0				0
363				reddish tumor				72.417						171.6	64.4	53.3	-0.189177	0.980053		0				1
364				reddish tumor				80.667						575.4	138.2	94.2	-0.383282	1.42636		0				0
365				reddish tumor				79.694						522.8	109.8	74	-0.394595	1.56054		1				0
366				reddish tumor				75.722						566.6	208.3	168.1	-0.21442	1.00067		0				1
367				reddish tumor				86.944						515.6	140.8	106.2	-0.282016	1.29799		0				0
368				reddish tumor				76						557.9	141.2	106.9	-0.278284	1.374		0				0
369				whittish tumor				71.083						626.9	282.9	225.4	-0.227217	0.795694		0				1
370				whittish tumor				70.667						682.2	326.2	263.9	-0.21194	0.737812		0				1
371				whittish tumor				64.556						596.9	253.8	198.3	-0.246766	0.855203		0				1
372				whittish tumor				65.694						552.5	259.9	242.3	-0.0701203	0.754156		0				1
373				whittish tumor				65.917						617.4	307.8	290.1	-0.0592245	0.696067		0				1
374				whittish tumor				61.222						530.9	285.6	262.4	-0.0847222	0.619981		0				1
375				whittish tumor				64.056						541.7	288.6	268.3	-0.0729359	0.629671		0				1
376				whittish tumor				64.278						540.9	272.5	246.7	-0.0994656	0.685596		0				1
377				whittish tumor				71.444						278.1	135.9	127.2	-0.0661587	0.716061		0				1
378				whittish tumor				53						439.2	294.2	316.4	0.0727474	0.400695		0				1
379				whittish tumor				63.889						288.3	166.3	163.9	-0.0145369	0.550208		0				1
380				whittish tumor				69.861						349.7	175	169.8	-0.0301647	0.69229		0				1
381				whittish tumor				62.222						398.9	239.3	248.7	0.0385294	0.510993		0				1
382				whittish tumor				68.528						345.2	208	217.9	0.0464982	0.506586		0				1
383				whittish tumor				76.306						288.9	144.9	127.8	-0.125577	0.690037		0				1
384				whittish tumor				65.361						434.7	220.1	198.3	-0.104301	0.680574		0				1
385				whittish tumor				62.139						477.6	246.9	238.8	-0.033357	0.65979		0				1
386				whittish tumor				54.167						489.4	256.6	250.2	-0.0252579	0.645662		0				1
387				whittish tumor				67.972						318	170.3	166.1	-0.0249716	0.62449		0				1
388				whittish tumor				71.361						384.4	190.1	187.2	-0.0153727	0.704133		0				1
389				whittish tumor				56.667						550.7	340.9	382.6	0.115401	0.479601		0				1
390				whittish tumor				66.278						464.7	251.4	269	0.0676661	0.614347		0				1
391				whittish tumor				56.861						320.7	201.9	181	-0.109275	0.462734		0				0
392				whittish tumor				69.25						290.6	163.2	143.3	-0.130036	0.576971		0				1
393				whittish tumor				75						224.9	121	94.4	-0.248249	0.619865		0				0
394				White coating				53.667						830.7	406.4	299.2	-0.306226	0.714931		0				0
395				White coating				52.889						767.6	423.8	343.9	-0.208911	0.594007		0				0
396				White coating				61.611						955.9	547.6	429.8	-0.242225	0.557108		0				0
397				White coating				81.306						600.2	418.4	310.8	-0.297288	0.360825		0				0
398				White coating				99.972						492.8	332.6	212.3	-0.44894	0.393163		0				0
399				White coating				42.111						280.8	193.6	187.1	-0.0341509	0.371848		0				0
400				White coating				46.333						495	325.9	270.2	-0.187428	0.417967		0				0
401				White coating				49.167						534.4	361.3	319.9	-0.1217	0.391436		0				0
402				White coating				100						528.3	303.6	165.8	-0.604929	0.553953		0				0
403				White coating				99.278						548	312.6	185.5	-0.52187	0.561351		0				0
404				White coating				100						569.9	355.5	220.1	-0.479443	0.471936		0				0
405				White coating				100						321.5	185.5	129.7	-0.357831	0.549943		0				0
406				White coating				100						453.3	294.6	186.1	-0.459334	0.430936		0				0
407				White coating				71.806						368.5	267.6	245.4	-0.0866038	0.319947		0				0
408				White coating				51.639						461	369.4	350.1	-0.0536612	0.221518		0				0
409				White coating				72.583						361.4	262	202.7	-0.256617	0.321641		0				0
410				White coating				78.528						481.8	355.6	282.8	-0.229067	0.303723		0				0
411				White coating				65.083						701.4	534.6	532.1	-0.00468736	0.27156		0				0
412				White coating				63.167						426.8	270.7	208.9	-0.259156	0.455304		0				0
413				White coating				97.75						435.2	298.9	218.5	-0.313323	0.375697		0				0
414				White coating				82.083						384.5	252	189.6	-0.284512	0.422515		0				0
415				White coating				45.556						272.4	217.8	189.7	-0.138133	0.223694		0				0
416				White coating				53.528						316.9	250.1	217.9	-0.137825	0.236725		0				0
417				White coating				99.444						172.9	111	78.6	-0.345159	0.443183		0				0
418				White coating				99.417						154.6	100.2	73.3	-0.312608	0.433673		0				0
